# Supplementary material for: Challenges for Kinetics Predictions via Neural Network Potentials: A Wilkinson’s Catalyst Case
Source: Molecules. 2023 May 31;28(11):4477. doi: 10.3390/molecules28114477 (PMC10254369; doi:10.3390/molecules28114477)
Supplement: Supplementary file 1 [file molecules-28-04477-s001.zip]

Archive with 1 entries (1 files):
- molecules-2352626-supplementary.pdf
